# Supplementary material for: Mitogen-Activated Protein Kinase Expression Profiling Revealed Its Role in Regulating Stress Responses in Potato (Solanum tuberosum)
Source: Plants (Basel). 2021 Jul 5;10(7):1371. doi: 10.3390/plants10071371 (PMC8309457; doi:10.3390/plants10071371)
Supplement: Supplementary file 1 [file plants-10-01371-s001.zip]

Archive with 1 entries (1 files):
- plants-1254559-supplementary.pdf
